# Supplementary material for: Long-term activity of social insects responsible for the physical fertility of soils in the tropics
Source: Sci Rep. 2023 Jul 31;13:12337. doi: 10.1038/s41598-023-39654-w (PMC10390474; doi:10.1038/s41598-023-39654-w)
Supplement: Supplementary file 2 — Supplementary Information 2. [file 41598_2023_39654_MOESM2_ESM.xlsx]

## Sheet: Raw data of chemical analyses
Raw data of the chemical analyses recorded using EDS
	Oxide content / EDS analyses												Normalised oxide content (sum = 100%)
Soil and Particle number	Analysis	Al2O3	SiO2	Fe203	MgO	CaO	K2O	Na2O	TiO2		Sum		Al2O3	SiO2	Fe203	MgO	CaO	K2O	Na2O	TiO2		Sum
BF1 / Particle #1	1	35.0528	47.6803	2.80288	1.66571	0.0831572	7.29937	0.983029	0.960238		96.5275		36.3138	49.3956	2.90371	1.72563	0.0861487	7.56196	1.01839	0.994782		100
	2	33.4142	45.0727	2.61125	1.45847	0.0889678	7.84477	1.02036	0.53226		92.043		36.3029	48.9692	2.83699	1.58456	0.0966589	8.52294	1.10856	0.578273		100
	3	34.6646	46.7388	2.77622	1.59429	0.0696681	7.90468	1.04454	1.06236		95.8551		36.1635	48.7598	2.89627	1.66322	0.0726806	8.24649	1.08971	1.10829		100
	4	31.3511	42.9529	2.42542	1.30924	0.0418957	7.13937	0.934774	0.552178		86.707		36.1576	49.5381	2.79726	1.50996	0.0483187	8.2339	1.07808	0.636832		100
	5	28.7795	40.1207	3.41243	1.41004	0.105647	6.65499	0.957339	1.00884		82.4495		34.9056	48.6609	4.13881	1.71019	0.128136	8.0716	1.16112	1.22358		100
	5	28.0771	38.6299	2.95392	1.31039	0.169496	6.89827	0.931889	0.869717		79.8407		35.1664	48.3838	3.69976	1.64126	0.212293	8.64004	1.16719	1.08931		100
	6	32.0605	43.0113	3.33851	1.47093	0.063128	6.75413	1.00838	1.03473		88.7416		36.1279	48.468	3.76206	1.65754	0.0711369	7.61101	1.13631	1.16601		100
	7	30.454	40.3285	3.18437	1.31308	0.123556	6.59941	0.916598	1.05518		83.9746		36.2657	48.0246	3.79206	1.56366	0.147135	7.85881	1.09152	1.25654		100
	8	31.1265	42.3055	3.04632	1.38064	0.131319	6.89198	0.898963	0.98805		86.7692		35.8727	48.7563	3.51083	1.59117	0.151343	7.94289	1.03604	1.13871		100
Soil and Particle number	Analysis	Al2O3	SiO2	Fe203	MgO	CaO	K2O	Na2O	TiO2		Sum		Al2O3	SiO2	Fe203	MgO	CaO	K2O	Na2O	TiO2		Sum
BF1/Particle #2	1	34.6747	47.0061	2.37672	1.38131	0.167368	7.11678	1.05576	0.598492		94.3773		36.7405	49.8066	2.51832	1.46361	0.177339	7.54078	1.11865	0.634149		100
	2	34.7198	46.386	2.26505	1.1996	0.0980216	6.97491	1.09056	0.882832		93.6167		37.0872	49.5488	2.4195	1.28139	0.104705	7.4505	1.16492	0.943028		100
	3	34.9693	45.4441	1.75413	0.856594	0.0677445	6.96385	1.72287	0.616022		92.3946		37.8478	49.1848	1.89852	0.927104	0.0733209	7.53707	1.86468	0.66673		100
Soil and Particle number	Analysis	Al2O3	SiO2	Fe203	MgO	CaO	K2O	Na2O	TiO2		Sum		Al2O3	SiO2	Fe203	MgO	CaO	K2O	Na2O	TiO2		Sum
BF1/Particle #3	1	35.7553	48.056	2.264	1.40836	0.042287	7.06083	1.17003	0.702039		96.4588		37.0679	49.8202	2.34712	1.46006	0.0438394	7.32004	1.21298	0.727812		100
	2	34.2011	45.0542	1.70385	0.827891	0.0441455	6.78007	1.63116	0.648664		90.8911		37.6287	49.5694	1.8746	0.91086	0.0485696	7.45955	1.79463	0.713671		100
Soil and Particle number	Analysis	Al2O3	SiO2	Fe203	MgO	CaO	K2O	Na2O	TiO2		Sum		Al2O3	SiO2	Fe203	MgO	CaO	K2O	Na2O	TiO2		Sum
BF1 / Particle #4	1	32.981	48.1575	4.54369	1.93501	0.0785742	8.5367	0.426048	1.03527		97.6938		33.7596	49.2943	4.65095	1.98069	0.0804291	8.73823	0.436106	1.05971		100
	2	32.0985	47.2855	4.66656	1.99848	0.0743744	7.93359	0.438805	1.08194		95.5778		33.5836	49.4734	4.88247	2.09094	0.0778156	8.30066	0.459108	1.132		100
	3	33.5146	44.9613	2.85243	1.27865	0.043205	6.91432	0.881427	0.723926		91.1698		36.7606	49.316	3.1287	1.40249	0.0473896	7.58401	0.966797	0.794042		100
	4	32.1743	46.7057	6.41548	1.94361	0.040962	8.26504	0.442757	1.0226		97.0104		33.1658	48.145	6.61319	2.0035	0.0422244	8.51975	0.456401	1.05412		100
Soil and Particle number	Analysis	Al2O3	SiO2	Fe203	MgO	CaO	K2O	Na2O	TiO2		Sum		Al2O3	SiO2	Fe203	MgO	CaO	K2O	Na2O	TiO2		Sum
BF1 / Particle #5	1	33.2865	45.5188	2.16894	1.11783	0.0794745	7.45919	0.993365	0.794952		91.4191		36.4109	49.7914	2.37252	1.22275	0.0869343	8.15934	1.08661	0.869569		100
	2	33.9837	45.3374	2.03978	1.10439	0.0722102	7.47262	1.03515	0.723415		91.7687		37.032	49.404	2.22274	1.20344	0.0786872	8.14289	1.128	0.788303		100
	3	33.6583	45.2637	2.1279	1.16143	0.0591522	7.52526	0.969057	0.815535		91.5803		36.7528	49.4251	2.32353	1.2682	0.0645905	8.21712	1.05815	0.890513		100
	4	34.1516	45.755	1.97518	1.0875	0.0350479	7.27188	0.993033	0.737113		92.0064		37.1188	49.7303	2.14678	1.18198	0.0380929	7.90367	1.07931	0.801154		100
	5	36.4374	47.233	1.95491	1.21108	0.0687443	7.43809	1.03345	0.758937		96.1357		37.9021	49.1316	2.03349	1.25976	0.0715076	7.73707	1.07499	0.789444		100
Soil and Particle number	Analysis	Al2O3	SiO2	Fe203	MgO	CaO	K2O	Na2O	TiO2		Sum		Al2O3	SiO2	Fe203	MgO	CaO	K2O	Na2O	TiO2		Sum
BF2/Particle #1	1	28.2158	37.0601	4.14545	2.78345	0.103182	6.17317	0.00338445	1.02134		79.5059		35.489	46.613	5.21402	3.50094	0.12978	7.76442	0.00425686	1.28461		100
	2	27.0738	38.7331	3.39998	3.19891	0.122832	7.24705	0.000931556	0.741349		80.518		33.6245	48.1049	4.22264	3.97292	0.152552	9.00054	0.00115695	0.920725		100
	3	32.0815	42.0574	4.20013	4.25125	0.0922527	6.67471	0.227035	0.834871		90.4191		35.4809	46.5138	4.64518	4.70172	0.102028	7.38197	0.251091	0.923335		100
Soil and Particle number	Analysis	Al2O3	SiO2	Fe203	MgO	CaO	K2O	Na2O	TiO2		Sum		Al2O3	SiO2	Fe203	MgO	CaO	K2O	Na2O	TiO2		Sum
BF2/Particle #2	1	42.0739	43.5477	5.87656	0.546666	0.0236034	7.17145	0.242998	1.1608		100.644		41.8048	43.2692	5.83898	0.54317	0.0234525	7.12559	0.241444	1.15337		100
	2	42.634	41.4816	7.35254	0.4602	0.0486262	7.34965	0.286049	1.19265		100.805		42.2934	41.1502	7.2938	0.456524	0.0482378	7.29093	0.283763	1.18312		100
	3	43.0195	40.5512	7.68514	0.567487	0	7.74754	0.392643	0.878159		100.842		42.6604	40.2128	7.62099	0.56275	0	7.68287	0.389365	0.870829		100
Soil and Particle number	Analysis	Al2O3	SiO2	Fe203	MgO	CaO	K2O	Na2O	TiO2		Sum		Al2O3	SiO2	Fe203	MgO	CaO	K2O	Na2O	TiO2		Sum
BF2/Particle #3	1	35.9207	48.8309	4.63181	1.74135	0	8.19461	0.442653	0.745281		100.507		35.7394	48.5844	4.60843	1.73256	0	8.15325	0.440419	0.74152		100
	2	37.983	49.1791	1.89658	0.906955	0	8.99182	0.650469	0.599815		100.208		37.9042	49.0772	1.89265	0.905075	0	8.97318	0.64912	0.598571		100
	3	37.9151	49.3792	3.50329	1.50313	0.0141714	6.98778	0.241852	0.83922		100.384		37.7702	49.1904	3.4899	1.49739	0.01	7.01	0.23	0.8		100
Soil and Particle number	Analysis	Al2O3	SiO2	Fe203	MgO	CaO	K2O	Na2O	TiO2		Sum		Al2O3	SiO2	Fe203	MgO	CaO	K2O	Na2O	TiO2		Sum
BF2/Particle #4	1	25.6334	36.3121	5.63756	1.00913	0.111299	9.25023	0.0910011	0.355124		78.3998		32.6957	46.3165	7.19079	1.28716	0.141963	11.7988	0.116073	0.452965		100
	2	27.2941	38.6105	5.60596	1.02251	0.12751	9.24526	0.14512	0.414158		82.4651		33.0978	46.8204	6.79798	1.23993	0.154623	11.2111	0.175978	0.502223		100
	3	29.8733	37.7412	2.1466	0.066115	0.123741	9.21629	0.0140013	0.164215		79.3455		37.6497	47.5657	2.70538	0.0833254	0.155952	11.6154	0.017646	0.206963		100
	4	31.8211	38.3909	2.33694	0.142945	0.0600801	9.00048	0.127914	0.183924		82.0643		38.7759	46.7815	2.84769	0.174186	0.073211	10.9676	0.155871	0.224122		100
	5	24.6728	31.4096	2.97698	0.0856653	0.0817196	8.06796	0.0858911	0.202978		67.5835		36.5071	46.4752	4.40489	0.126755	0.120916	11.9378	0.127089	0.300336		100
	6	29.1297	36.4355	1.97782	0.177157	0.0845147	10.0453	0.0445291	0.112401		78.0069		37.3424	46.7081	2.53544	0.227104	0.108342	12.8775	0.0570836	0.144091		100
Soil and Particle number	Analysis	Al2O3	SiO2	Fe203	MgO	CaO	K2O	Na2O	TiO2		Sum		Al2O3	SiO2	Fe203	MgO	CaO	K2O	Na2O	TiO2		Sum
BF2/Particle #5	3	31.0365	40.721	3.14612	0.5913	0.0447605	7.16351	0.0353119	0.33695		83.0755		37.3594	49.0169	3.78707	0.711762	0.0538793	8.6229	0.0425058	0.405595		100
	4	38.6081	37.5567	4.92718	0.503905	0.00864348	6.41236	0.0937531	0.787327		88.8979		43.4296	42.247	5.54252	0.566835	0.00972293	7.21317	0.105461	0.885653		100
Soil and Particle number	Analysis	Al2O3	SiO2	Fe203	MgO	CaO	K2O	Na2O	TiO2		Sum		Al2O3	SiO2	Fe203	MgO	CaO	K2O	Na2O	TiO2		Sum
BF2/Particle #6	1	31.9021	43.3694	3.31958	1.0036	0.0413701	10.0207	0.189088	0.704342		90.5502		35.2314	47.8954	3.66601	1.10833	0.0456874	11.0665	0.208821	0.777847		100
	2	30.7143	41.2057	3.31877	0.74153	0.0106633	9.606	0.118909	0.616043		86.3319		35.577	47.7294	3.84419	0.858929	0.0123515	11.1268	0.137735	0.713575		100
	3	30.0195	37.8619	3.31856	0.521949	0.0558661	9.51441	0.158264	0.27883		81.7293		36.7305	46.326	4.06043	0.638632	0.0683551	11.6414	0.193644	0.341163		100
	4	36.195	46.8677	3.45126	0.696739	0.0167286	9.92259	0.193142	0.622234		97.9654		36.9467	47.8411	3.52294	0.71121	0.017076	10.1287	0.197153	0.635157		100
	5	32.3315	42.7289	3.14958	0.564458	0.0954142	9.57311	0.224383	0.425341		89.0926		36.2897	47.9601	3.53517	0.633563	0.107095	10.7451	0.251853	0.477414		100
Soil and Particle number	Analysis	Al2O3	SiO2	Fe203	MgO	CaO	K2O	Na2O	TiO2		Sum		Al2O3	SiO2	Fe203	MgO	CaO	K2O	Na2O	TiO2		Sum
BF3/Particle #1	1	35.5941	40.7512	4.06939	1.68829	0.0935999	7.10591	0.459605	0.806904		90.569		39.3005	44.9947	4.49314	1.86409	0.103347	7.84585	0.507464	0.890927		100
	2	33.8764	41.163	3.87903	1.72509	0.0918867	7.76255	0.510109	1.00292		90.011		37.6359	45.731	4.30951	1.91653	0.102084	8.624	0.566719	1.11421		100
	3	31.505	41.2037	3.4963	1.69817	0.118646	7.88052	0.453742	0.757753		87.1138		36.1653	47.2987	4.01348	1.94937	0.136197	9.04624	0.520861	0.869842		100
Soil and Particle number	Analysis	Al2O3	SiO2	Fe203	MgO	CaO	K2O	Na2O	TiO2		Sum		Al2O3	SiO2	Fe203	MgO	CaO	K2O	Na2O	TiO2		Sum
BF3/Particle #2	1	29.1492	37.1728	4.89847	1.14429	0	7.0354	0.123026	0.313149		79.8363		36.5112	46.5612	6.13564	1.4333	0	8.81228	0.154098	0.392239		100
	2	32.146	41.2599	4.57906	1.38553	0.0462859	6.10866	0.104305	0.330385		85.9601		37.3964	47.9989	5.32695	1.61183	0.0538458	7.10638	0.121341	0.384347		100
	3	31.1025	36.0739	10.3516	0.975077	0.0239839	5.93852	0.0987651	0.488292		85.0527		36.5685	42.4136	12.1708	1.14644	0.0281989	6.98216	0.116122	0.574106		100
	4	29.9264	30.3772	5.89891	0.734659	0.0469741	3.73918	0.109235	0.788695		71.6212		41.7843	42.4136	8.23627	1.02576	0.0655869	5.22076	0.152518	1.1012		100
Soil and Particle number	Analysis	Al2O3	SiO2	Fe203	MgO	CaO	K2O	Na2O	TiO2		Sum		Al2O3	SiO2	Fe203	MgO	CaO	K2O	Na2O	TiO2		Sum
BF3/Particle #3	1	28.979	37.0716	2.48152	0.559839	0.140203	8.32779	0.386305	0.787231		78.7334		36.8064	47.0849	3.1518	0.711057	0.178073	10.5772	0.490649	0.999869		100
	2	24.7245	31.6967	2.35978	0.521895	0.0486978	8.24833	0.453311	0.664218		68.7175		35.98	46.1261	3.43403	0.759479	0.0708667	12.0033	0.659673	0.966592		100
	3	26.3647	33.8429	2.53531	0.608288	0.0428918	7.96579	0.442946	0.73455		72.5373		36.3463	46.6558	3.49518	0.838586	0.0591306	10.9816	0.610645	1.01265		100
Soil and Particle number	Analysis	Al2O3	SiO2	Fe203	MgO	CaO	K2O	Na2O	TiO2		Sum		Al2O3	SiO2	Fe203	MgO	CaO	K2O	Na2O	TiO2		Sum
BF3/Particle #4	1	37.2171	40.3375	2.83325	0.526851	0.0959597	8.33866	0.114782	0.527893		89.992		41.356	44.8235	3.14833	0.585441	0.106631	9.26599	0.127546	0.5866		100
	2	36.1365	41.3789	2.90673	0.528526	0.101802	8.02198	0.213747	0.539313		89.8275		40.2287	46.0649	3.2359	0.588378	0.113331	8.93043	0.237953	0.600387		100
	3	35.877	33.3536	3.71481	0.406113	0.0344756	5.96437	0.095719	0.754078		80.2001		44.7343	41.588	4.63193	0.506375	0.0429869	7.43686	0.11935	0.940246		100
	4	33.6486	33.4614	4.04332	0.465051	0.0574787	6.30669	0.0770618	0.620443		78.6801		42.7664	42.5285	5.13894	0.591065	0.0730536	8.01561	0.0979432	0.788565		100
	5	32.3624	33.1149	3.37341	0.391105	0.000493922	6.03889	0.1557	0.394779		75.8317		42.6766	43.669	4.44855	0.515754	0.00065134	7.96354	0.205323	0.520598		100
Soil and Particle number	Analysis	Al2O3	SiO2	Fe203	MgO	CaO	K2O	Na2O	TiO2		Sum		Al2O3	SiO2	Fe203	MgO	CaO	K2O	Na2O	TiO2		Sum
BF4/Particle #1	1	29.8007	28.0568	10.2191	0.32783	0.0523997	5.90521	0.0560179	0.60413		75.0222		39.7225	37.398	13.6214	0.436977	0.0698456	7.87127	0.0746684	0.805268		100
	2	34.6027	34.7126	6.60674	0.409029	0.0780375	6.79189	0.17807	0.447599		83.8267		41.2788	41.41	7.88143	0.487946	0.0930939	8.1023	0.212426	0.533958		100
Soil and Particle number	Analysis	Al2O3	SiO2	Fe203	MgO	CaO	K2O	Na2O	TiO2		Sum		Al2O3	SiO2	Fe203	MgO	CaO	K2O	Na2O	TiO2		Sum
BF4/Particle #1	1	33.2607	36.372	6.8018	1.0501	0.0393161	7.80298	0.478381	0.705106		86.5104		38.4471	42.0435	7.86241	1.21384	0.0454467	9.0197	0.552976	0.815053		100
	2	36.5742	39.1856	7.54812	1.05219	0.0511884	7.10444	0.152862	0.917526		92.5861		39.5029	42.3234	8.15254	1.13645	0.0552874	7.67333	0.165103	0.990997		100
Soil and Particle number	Analysis	Al2O3	SiO2	Fe203	MgO	CaO	K2O	Na2O	TiO2		Sum		Al2O3	SiO2	Fe203	MgO	CaO	K2O	Na2O	TiO2		Sum
BF4/Particle #1	1	28.0778	33.1234	4.52072	1.24791	0.0916376	7.78221	0.133346	0.613737		75.5907		37.1445	43.8194	5.98053	1.65088	0.121229	10.2952	0.176405	0.811921		100
	2	24.5247	32.7577	4.11401	1.08927	0.0111783	9.10738	0.123066	0.525486		72.2528		33.9429	45.3376	5.69392	1.50758	0.0154711	12.6049	0.170327	0.727288		100
	3	28.7998	38.5651	3.50206	1.27346	0.0496312	8.98522	0.128694	0.32798		81.6319		35.2801	47.2427	4.29006	1.56	0.0607988	11.007	0.157652	0.401779		100
	4	29.1463	39.853	3.18715	1.25299	0.0427175	8.9999	0.0050221	0.380666		82.8677		35.172	48.0923	3.84607	1.51204	0.0515491	10.8606	0.00606038	0.459366		100
	5	27.5102	36.0756	3.83338	1.00367	0.0403524	8.92238	0.0982917	0.453227		77.9371		35.2979	46.2881	4.91856	1.28779	0.0517755	11.4482	0.126117	0.58153		100
Soil and Particle number	Analysis	Al2O3	SiO2	Fe203	MgO	CaO	K2O	Na2O	TiO2		Sum		Al2O3	SiO2	Fe203	MgO	CaO	K2O	Na2O	TiO2		Sum
BF5/Particle #1	1	32.3839	45.5488	4.28678	1.98101	0.135445	8.84984	0.347987	0.896348		94.4301		34.2941	48.2354	4.53963	2.09786	0.143434	9.37184	0.368513	0.949218		100
	2	32.5922	46.3355	3.97304	1.96405	0.133208	9.31162	0.294381	0.801095		95.4051		34.1619	48.5671	4.16439	2.05864	0.139624	9.76009	0.308559	0.839677		100
	3	31.3794	45.955	3.53576	1.92894	0.111118	8.30459	0.213068	1.50108		92.9289		33.7671	49.4517	3.8048	2.07572	0.119573	8.93649	0.22928	1.6153		100
Soil and Particle number	Analysis	Al2O3	SiO2	Fe203	MgO	CaO	K2O	Na2O	TiO2		Sum		Al2O3	SiO2	Fe203	MgO	CaO	K2O	Na2O	TiO2		Sum
BF5/Particle #2	1	15.319	54.2443	0.882733	0.0043553	0.339901	9.65757	2.72887	0.149876		83.3266		18.3843	65.0984	1.05937	0.00522679	0.407914	11.59	3.27491	0.179865		100
	2	15.7439	59.4751	0.819762	0.0213436	0.497414	9.88063	3.44618	0.131344		90.0157		17.4902	66.0719	0.910688	0.0237109	0.552586	10.9766	3.82843	0.145912		100
	3	17.897	48.1736	1.96793	0.0830982	0.385448	9.99958	1.82876	0.384203		80.7196		22.1718	59.6802	2.43798	0.102947	0.477515	12.388	2.26558	0.475972		100
	4	15.6621	55.8294	0.590001	0.0800746	0.458574	10.5278	3.17638	0.0429253		86.3673		18.1343	64.6418	0.68313	0.092714	0.530957	12.1896	3.67776	0.0497008		100
Soil and Particle number	Analysis	Al2O3	SiO2	Fe203	MgO	CaO	K2O	Na2O	TiO2		Sum		Al2O3	SiO2	Fe203	MgO	CaO	K2O	Na2O	TiO2		Sum
BF6/Particle #1	1	37.2576	45.0699	8.09036	1.26169	0.0179638	7.95432	0.656192	0.578113		100.886		36.9303	44.674	8.0193	1.25061	0.017806	7.88445	0.650428	0.573036		100
	2	36.4328	47.8308	6.05535	1.20063	0	8.54911	0.221662	0.372815		100.663		36.1928	47.5157	6.01545	1.19272	0	8.49278	0.220201	0.370359		100
	3	37.6733	46.2151	7.39382	1.14231	0.0261215	7.2262	0.424968	0.708076		100.81		37.3706	45.8438	7.33442	1.13313	0.0259117	7.16815	0.421554	0.702388		100
Soil and Particle number	Analysis	Al2O3	SiO2	Fe203	MgO	CaO	K2O	Na2O	TiO2		Sum		Al2O3	SiO2	Fe203	MgO	CaO	K2O	Na2O	TiO2		Sum
BF6/Particle #2	1	35.4478	48.7367	4.6722	1.29381	0.0361283	9.45643	0.170204	0.698475		100.512		35.2673	48.4885	4.64841	1.28722	0.0359444	9.40828	0.169338	0.694919		100
	2	35.6667	48.7874	4.58542	1.24362	0.0207171	9.21107	0.161705	0.825614		100.502		35.4884	48.5436	4.56251	1.2374	0.0206135	9.16505	0.160897	0.821488		100
	3	36.8967	47.3717	5.28062	1.21279	0	8.88994	0.170915	0.755664		100.578		36.6845	47.0993	5.25026	1.20582	0	8.83881	0.169932	0.751319		100
Soil and Particle number	Analysis	Al2O3	SiO2	Fe203	MgO	CaO	K2O	Na2O	TiO2		Sum		Al2O3	SiO2	Fe203	MgO	CaO	K2O	Na2O	TiO2		Sum
BF6/Particle #3	1	29.9641	52.8214	2.01024	5.00591	0	10.0058	0.130769	0.281961		100.22		29.8983	52.7054	2.00583	4.99491	0	9.98378	0.130482	0.281342		100
	2	27.0666	55.0914	1.52584	4.6987	0.0902651	11.4007	0	0.293542		100.167		27.0215	54.9995	1.52329	4.69086	0.0901145	11.3817	0	0.293052		100
	3	27.9181	54.8782	1.35151	4.56158	0	11.1535	0.0144898	0.270683		100.148		27.8768	54.797	1.34951	4.55484	0	11.137	0.0144683	0.270283		100
Soil and Particle number	Analysis	Al2O3	SiO2	Fe203	MgO	CaO	K2O	Na2O	TiO2		Sum		Al2O3	SiO2	Fe203	MgO	CaO	K2O	Na2O	TiO2		Sum
BF6/Particle #4	1	26.1422	38.7099	3.38748	1.2773	0.276606	7.06336	0.0838789	0.346277		77.287		33.8248	50.0859	4.38299	1.65268	0.357894	9.13914	0.108529	0.44804		100
	2	28.1246	41.9319	3.15832	1.41988	0.0248361	7.43022	0.156816	0.343705		82.5902		34.0531	50.771	3.82409	1.71918	0.0300715	8.99649	0.189872	0.416157		100
	3	29.4644	40.3588	2.1879	0.970263	0.0243191	8.46102	0.206769	0.252621		81.9262		35.9646	49.2624	2.67058	1.18431	0.0296841	10.3276	0.252385	0.308353		100
	4	28.9843	42.6427	1.88503	1.39191	0.0994801	7.69438	0.175243	0.104997		82.978		34.9301	51.3903	2.27172	1.67745	0.119887	9.27278	0.211192	0.126535		100
Soil and Particle number	Analysis	Al2O3	SiO2	Fe203	MgO	CaO	K2O	Na2O	TiO2		Sum		Al2O3	SiO2	Fe203	MgO	CaO	K2O	Na2O	TiO2		Sum
BF6/Particle #5	1	33.044	43.1655	2.84242	0.512267	0.0615512	8.27008	0.400505	0.368556		88.6649		37.2684	48.6839	3.2058	0.577756	0.06942	9.32735	0.451706	0.415673		100
	2	35.7406	44.3156	2.91021	0.75436	0.0590751	7.97365	0.42468	0.60016		92.7783		38.5225	47.7651	3.13673	0.813078	0.0636734	8.5943	0.457737	0.646875		100
	3	32.4423	40.385	3.16909	0.584501	0.0322028	7.43821	0.302419	0.500747		84.8545		38.2329	47.5932	3.73474	0.688827	0.0379506	8.76584	0.356397	0.590124		100
	4	36.4823	42.3132	4.66432	0.568611	0.0804029	6.85794	0.324681	0.22769		91.5191		39.863	46.2342	5.09656	0.621304	0.0878537	7.49345	0.354769	0.24879		100
Soil and Particle number	Analysis	Al2O3	SiO2	Fe203	MgO	CaO	K2O	Na2O	TiO2		Sum		Al2O3	SiO2	Fe203	MgO	CaO	K2O	Na2O	TiO2		Sum
BF6/Particle #6	1	31.8372	40.9077	2.5103	0.634572	0.0071242	7.70816	1.06546	0.552423		85.223		37.3576	48.0008	2.94556	0.744602	0.00835948	9.04469	1.2502	0.648208		100
	2	33.1746	42.0967	3.09099	0.601213	0.0467857	7.58386	1.1491	0.899815		88.643		37.4249	47.4901	3.48701	0.678241	0.0527799	8.55551	1.29632	1.0151		100
	3	34.0775	41.1625	3.18733	0.600445	0.141393	7.22408	0.924023	0.649411		87.9668		38.7391	46.7933	3.62334	0.682581	0.160734	8.21229	1.05042	0.738246		100
	4	30.0628	37.0555	3.72998	0.485426	0.0604112	6.42317	0.397698	0.524535		78.7395		38.18	47.0609	4.73711	0.616496	0.0767228	8.15749	0.505081	0.666165		100
Soil and Particle number	Analysis	Al2O3	SiO2	Fe203	MgO	CaO	K2O	Na2O	TiO2		Sum		Al2O3	SiO2	Fe203	MgO	CaO	K2O	Na2O	TiO2		Sum
BF7/Particle #1	1	34.1278	42.179	2.667	0.321822	0.062356	9.66836	0.302966	0.937852		90.2671		37.8075	46.7269	2.95456	0.356522	0.0690795	10.7108	0.335633	1.03897		100
	2	29.9713	39.2148	3.0431	0.207906	0.00818343	7.83019	0.202667	1.05472		81.5328		36.7598	48.0969	3.73236	0.254997	0.010037	9.60373	0.248571	1.29362		100
	3	35.684	45.4459	2.56322	0.354491	0	9.65641	0.236967	1.13753		95.0785		37.5311	47.7983	2.69589	0.372841	0	10.1563	0.249233	1.19641		100
Soil and Particle number	Analysis	Al2O3	SiO2	Fe203	MgO	CaO	K2O	Na2O	TiO2		Sum		Al2O3	SiO2	Fe203	MgO	CaO	K2O	Na2O	TiO2		Sum
BF7/Particle #2	1	27.066	39.5442	5.28257	0.90244	0.00627197	8.66129	0.0494181	0.196913		81.7091		33.1248	48.3963	6.46509	1.10446	0.00767597	10.6002	0.0604806	0.240993		100
	2	35.5602	45.9779	6.13029	0.76678	0.101489	7.81954	0.11664	0.274367		96.7471		36.7558	47.5238	6.33641	0.792561	0.104901	8.08245	0.120562	0.283592		100
	3	27.3731	43.56	5.39248	1.14163	0.0259183	9.02713	0.0399209	0.0305976		86.5907		31.612	50.3056	6.22755	1.31842	0.029932	10.425	0.0461029	0.0353358		100
	4	25.9351	37.715	6.4602	1.08824	0.267255	7.42861	0.0186301	0.104128		79.0172		32.8221	47.7301	8.17569	1.37721	0.338224	9.40126	0.0235773	0.131779		100
Soil and Particle number	Analysis	Al2O3	SiO2	Fe203	MgO	CaO	K2O	Na2O	TiO2		Sum		Al2O3	SiO2	Fe203	MgO	CaO	K2O	Na2O	TiO2		Sum
BF7/Particle #3	1	31.1579	39.6275	4.49808	0.690714	0.067623	7.80316	0.20954	0.708374		84.7628		36.7589	46.751	5.30666	0.814879	0.079779	9.20588	0.247208	0.835713		100
	2	34.2231	42.499	4.19549	0.846036	0.135685	7.26813	0.326068	0.632549		90.126		37.9725	47.1551	4.65514	0.938726	0.150551	8.06441	0.361791	0.70185		100
Soil and Particle number	Analysis	Al2O3	SiO2	Fe203	MgO	CaO	K2O	Na2O	TiO2		Sum		Al2O3	SiO2	Fe203	MgO	CaO	K2O	Na2O	TiO2		Sum
BF7/Particle #4	1	25.8529	42.0048	5.73614	1.98436	0.102152	7.32886	0.00162214	0.267315		83.2782		31.044	50.4392	6.88792	2.38281	0.122663	8.80046	0.00194786	0.32099		100
	2	31.2593	38.7302	6.50783	0.641917	0.25926	7.19719	0.0805211	1.13779		85.8139		36.4268	45.1327	7.58365	0.748033	0.302119	8.38698	0.0938322	1.32588		100
	3	26.6642	37.3291	6.32885	1.24133	0.0627554	5.56368	0	0.491822		77.6818		34.3249	48.0539	8.14714	1.59797	0.0807853	7.16214	0	0.633123		100
Soil and Particle number	Analysis	Al2O3	SiO2	Fe203	MgO	CaO	K2O	Na2O	TiO2		Sum		Al2O3	SiO2	Fe203	MgO	CaO	K2O	Na2O	TiO2		Sum
BF8/Particle #1	1	32.1164	46.7053	3.91852	2.33756	0.0449111	8.06126	0.444954	0.527726		94.1566		34.1095	49.6038	4.1617	2.48262	0.0476983	8.56155	0.472568	0.560477		100
	2	32.9081	47.9528	3.69386	2.37923	0.0933449	8.40456	0.418386	0.490212		96.3405		34.1581	49.7743	3.83417	2.46961	0.0968906	8.7238	0.434278	0.508833		100
	3	31.4601	45.3792	3.93389	2.32416	0.0789696	8.52068	0.573322	0.532307		92.8026		33.9001	48.8986	4.23899	2.50441	0.0850941	9.18151	0.617786	0.573591		100
Soil and Particle number	Analysis	Al2O3	SiO2	Fe203	MgO	CaO	K2O	Na2O	TiO2		Sum		Al2O3	SiO2	Fe203	MgO	CaO	K2O	Na2O	TiO2		Sum
BF8/Particle #2	1	40.6339	46.8059	4.27665	0.500833	0.0125055	7.44681	0.48717	0.304571		100.468		40.4445	46.5877	4.25672	0.498498	0.0124472	7.41209	0.484899	0.303151		100
Soil and Particle number	Analysis	Al2O3	SiO2	Fe203	MgO	CaO	K2O	Na2O	TiO2		Sum		Al2O3	SiO2	Fe203	MgO	CaO	K2O	Na2O	TiO2		Sum
BF8/Particle #3	1	39.4597	46.4595	4.83677	0.456604	0.0372186	8.41823	0.607312	0.254492		100.53		39.2517	46.2146	4.81128	0.454197	0.0370225	8.37387	0.604112	0.253151		100
	2	39.5307	49.1698	2.80269	0.475334	0.00757879	7.43414	0.633088	0.253708		100.307		39.4097	49.0193	2.79412	0.473879	0.0075556	7.41138	0.63115	0.252931		100
Soil and Particle number	Analysis	Al2O3	SiO2	Fe203	MgO	CaO	K2O	Na2O	TiO2		Sum		Al2O3	SiO2	Fe203	MgO	CaO	K2O	Na2O	TiO2		Sum
BF8/Particle #4	1	29.2223	38.0397	16.2277	0.928321	0.0538632	6.46466	0.164201	0.503229		91.604		31.9007	41.5262	17.7151	1.01341	0.0588	7.05718	0.179251	0.549353		100
	2	29.7044	39.2056	16.4651	0.962342	0.118526	8.33301	0.143846	0.485975		95.4188		31.1305	41.0879	17.2556	1.00855	0.124217	8.7331	0.150752	0.509308		100
	3	25.8446	36.1911	6.03003	0.927722	0.0800326	8.31141	0.173143	0.259066		77.8171		33.212	46.5079	7.74897	1.19218	0.102847	10.6807	0.2225	0.332917		100
	4	27.7013	38.3516	4.23569	0.893273	0.229913	7.93104	0.145595	0.33455		79.823		34.7035	48.0458	5.30636	1.11907	0.288028	9.93578	0.182397	0.419115		100
	5	26.37	33.798	4.00025	0.726597	0.0871912	5.8816	0.130648	0.37107		71.3653		36.9507	47.3591	5.60532	1.01814	0.122176	8.24153	0.183069	0.519958		100
Soil and Particle number	Analysis	Al2O3	SiO2	Fe203	MgO	CaO	K2O	Na2O	TiO2		Sum		Al2O3	SiO2	Fe203	MgO	CaO	K2O	Na2O	TiO2		Sum
BF8/Particle #5	1	28.8984	37.9225	4.33814	0.384105	0.105503	8.10272	0.197763	0.40456		80.3537		35.964	47.1945	5.39881	0.478018	0.131298	10.0838	0.246116	0.503473		100
	2	29.4178	37.9562	2.83673	0.374545	0.0735304	8.99157	0.257465	0.530098		80.438		36.572	47.1869	3.5266	0.465633	0.0914125	11.1783	0.320079	0.659015		100
	3	31.4693	39.5256	3.15565	0.421934	0.00747324	8.50641	0.279928	0.513268		83.8795		37.5172	47.1219	3.76213	0.503023	0.00890949	10.1412	0.333726	0.611911		100
	4	29.9104	37.9778	3.91421	0.368228	0.0432483	7.99443	0.206309	0.567166		80.9819		36.9347	46.8967	4.83344	0.454705	0.0534049	9.87187	0.25476	0.700362		100
Soil and Particle number	Analysis	Al2O3	SiO2	Fe203	MgO	CaO	K2O	Na2O	TiO2		Sum		Al2O3	SiO2	Fe203	MgO	CaO	K2O	Na2O	TiO2		Sum
BF8/Particle #6	1	25.4739	32.5523	6.197	0.405175	0	7.25689	0.168545	0.291084		72.3449		35.2118	44.996	8.5659	0.56006	0	10.031	0.232974	0.402355		100
	2	25.069	33.3425	5.00603	0.475116	0.125734	8.47032	0.221023	0.326337		73.036		34.3241	45.6521	6.8542	0.650522	0.172153	11.5975	0.302621	0.446817		100
	3	25.3362	32.235	4.6306	0.335906	0.0240512	9.17631	0.24149	0.195275		72.1748		35.104	44.6623	6.41581	0.465405	0.0333235	12.714	0.33459	0.270559		100
	4	27.9402	37.1236	4.34483	0.400865	0.162206	9.33376	0.167897	0.218162		79.6915		35.0605	46.5841	5.45206	0.503021	0.203543	11.7124	0.210683	0.273758		100
	5	24.8499	34.2256	4.84292	0.355772	0.114747	8.21469	0.149887	0.303571		73.0571		34.0143	46.8478	6.62895	0.486978	0.157065	11.2442	0.205164	0.415526		100
Soil and Particle number	Analysis	Al2O3	SiO2	Fe203	MgO	CaO	K2O	Na2O	TiO2		Sum		Al2O3	SiO2	Fe203	MgO	CaO	K2O	Na2O	TiO2		Sum
BF8/Particle #7	1	27.4573	34.6648	2.27181	0.439263	0.0177145	7.53215	0.338284	0		72.7214		37.7569	47.668	3.12399	0.604036	0.0243595	10.3575	0.465178	0		100
	2	32.9283	42.7946	2.63375	0.327743	0.00737461	7.37544	0.290476	0.317283		86.6749		37.9905	49.3737	3.03865	0.378129	0.00850836	8.50931	0.335132	0.366061		100
	3	28.7008	35.4148	2.21545	0.27983	0.019345	6.86002	0.302871	0.168163		73.9613		38.8052	47.8829	2.99542	0.378346	0.0261555	9.27514	0.409499	0.227366		100
Soil and Particle number	Analysis	Al2O3	SiO2	Fe203	MgO	CaO	K2O	Na2O	TiO2		Sum		Al2O3	SiO2	Fe203	MgO	CaO	K2O	Na2O	TiO2		Sum
BF8/Particle #8	1	30.4727	38.9127	4.08531	0.513407	0.201076	6.96084	0.149393	0.693218		81.9886		37.167	47.4611	4.98278	0.626193	0.245249	8.49001	0.182212	0.845505		100
	2	29.0947	39.4586	3.44685	0.591529	0.0399296	7.47078	0.199282	0.71946		81.0211		35.91	48.7016	4.25426	0.730092	0.049283	9.22078	0.245963	0.887991		100
	3	28.9166	39.4842	3.44153	0.526386	0.164559	7.6661	0.22776	0.575069		81.0022		35.6986	48.7446	4.24868	0.649841	0.203153	9.46407	0.281177	0.709942		100
	4	27.6019	35.9535	3.76346	0.55176	0.154905	8.07845	0.167495	0.710822		76.9824		35.8549	46.7036	4.88873	0.716736	0.201221	10.4939	0.217576	0.923357		100
Soil and Particle number	Analysis	Al2O3	SiO2	Fe203	MgO	CaO	K2O	Na2O	TiO2		Sum		Al2O3	SiO2	Fe203	MgO	CaO	K2O	Na2O	TiO2		Sum
BF8/Particle #9	1	32.9941	40.2858	3.20355	0.424693	0.00677499	7.0461	0.229189	0.688977		84.8791		38.8719	47.4625	3.77425	0.500351	0.00798192	8.30133	0.270018	0.811715		100
	2	35.9502	44.1787	2.21757	0.491583	0.0625195	8.44696	0.599324	0.522437		92.4692		38.878	47.7766	2.39817	0.531618	0.0676111	9.13489	0.648134	0.564984		100
	3	33.9893	42.3247	1.80959	0.477682	0.16615	9.11808	0.470543	0.483144		88.8391		38.2593	47.6419	2.03693	0.537693	0.187024	10.2636	0.529658	0.543841		100
	4	33.6003	40.8992	1.91709	0.531867	0	7.44185	0.444359	0.676606		85.5112		39.2934	47.829	2.24192	0.621985	0	8.70277	0.51965	0.791248		100
	5	35.6494	42.9894	2.62473	0.47202	0.0150539	8.1375	0.327932	0.850696		91.0667		39.1464	47.2065	2.8822	0.518324	0.0165306	8.93576	0.360101	0.934146		100
	6	34.3306	43.0153	1.86144	0.403702	0	8.57763	0.476597	0.636065		89.3013		38.4436	48.1687	2.08444	0.452068	0	9.60526	0.533695	0.712268		100
	7	37.2737	45.7507	1.56218	0.471809	0.130111	8.57559	0.540059	0.747463		95.0517		39.2142	48.1325	1.6435	0.496371	0.136885	9.02203	0.568174	0.786376		100
Soil and Particle number	Analysis	Al2O3	SiO2	Fe203	MgO	CaO	K2O	Na2O	TiO2		Sum		Al2O3	SiO2	Fe203	MgO	CaO	K2O	Na2O	TiO2		Sum
BF9/Particle #1	1	34.5694	51.603	4.62695	1.77572	0.0581834	7.72512	0.141424	0.00699449		100.507		34.3951	51.3428	4.60362	1.76676	0.05789	7.68617	0.140711	0.00695922		100
	2	35.5568	52.3571	3.81964	1.68675	0.0625587	6.48074	0.193362	0.261474		100.418		35.4086	52.1389	3.80373	1.67973	0.0622981	6.45374	0.192557	0.260385		100
	3	33.6028	47.5143	8.90484	2.1382	0.0856165	7.34441	0.0948771	1.29027		100.975		33.2783	47.0553	8.81883	2.11754	0.0847896	7.27347	0.0939607	1.27781		100
Soil and Particle number	Analysis	Al2O3	SiO2	Fe203	MgO	CaO	K2O	Na2O	TiO2		Sum		Al2O3	SiO2	Fe203	MgO	CaO	K2O	Na2O	TiO2		Sum
BF9/Particle #1	1	39.3355	47.8995	2.00224	0.504691	0.0942702	8.69388	1.31849	0.370703		100.219		39.2494	47.7947	1.99786	0.503586	0.0940639	8.67485	1.3156	0.369891		100
	2	39.2782	48.9771	2.1735	0.415796	0.0167065	8.01979	1.1609	0.196028		100.238		39.1849	48.8608	2.16834	0.414809	0.0166668	8.00075	1.15815	0.195563		100
	3	38.7257	49.5634	2.33091	0.371115	0.0247707	7.63356	1.30257	0.303321		100.255		38.6271	49.4372	2.32497	0.37017	0.0247076	7.61412	1.29925	0.302549		100
Soil and Particle number	Analysis	Al2O3	SiO2	Fe203	MgO	CaO	K2O	Na2O	TiO2		Sum		Al2O3	SiO2	Fe203	MgO	CaO	K2O	Na2O	TiO2		Sum
BF10/Particle #1	1	34.9874	37.0253	6.1648	1.05205	0.108021	6.84183	0.318099	1.01947		87.517		39.9778	42.3064	7.04412	1.20211	0.123429	7.81771	0.363471	1.16488		100
	2	35.0235	38.4653	5.84733	1.15867	0.092211	7.45509	0.428221	0.815338		89.2856		39.2263	43.0812	6.54901	1.29772	0.103276	8.34971	0.479609	0.913179		100
	3	36.3474	37.3385	6.17629	1.04537	0.129414	7.06645	0.462282	0.813969		89.3797		40.6663	41.7752	6.91018	1.16958	0.144791	7.90611	0.517212	0.910687		100
Soil and Particle number	Analysis	Al2O3	SiO2	Fe203	MgO	CaO	K2O	Na2O	TiO2		Sum		Al2O3	SiO2	Fe203	MgO	CaO	K2O	Na2O	TiO2		Sum
BF10/Particle #2	1	28.6018	38.7229	5.47665	0.985168	0.110025	9.89733	0.288516	0.659268		84.7417		33.7518	45.6952	6.46276	1.16255	0.129836	11.6794	0.340465	0.777973		100
	2	29.3508	40.3126	5.56421	1.00263	0.0109827	8.72237	0.213331	0.57175		85.7487		34.2289	47.0125	6.48897	1.16926	0.012808	10.172	0.248786	0.666774		100
	3	30.4468	44.6389	5.35341	1.20192	0.0490518	9.96152	0.160534	0.529232		92.3414		32.972	48.3411	5.79742	1.3016	0.0531201	10.7877	0.173849	0.573125		100
	4	30.5114	42.7368	5.10299	1.00493	0.0292919	10.0693	0.170731	0.68771		90.3132		33.784	47.3207	5.65033	1.11272	0.0324338	11.1493	0.189044	0.761473		100
Soil and Particle number	Analysis	Al2O3	SiO2	Fe203	MgO	CaO	K2O	Na2O	TiO2		Sum		Al2O3	SiO2	Fe203	MgO	CaO	K2O	Na2O	TiO2		Sum
BF10/Particle #3	1	24.072	37.4303	9.36357	1.57356	0.0490606	10.3601	0	0.72882		83.5774		28.802	44.7852	11.2035	1.88276	0.0587008	12.3959	0	0.872031		100
	2	25.8578	42.3061	9.41425	1.83394	0.120837	10.0147	0	0.624351		90.1719		28.6761	46.9171	10.4403	2.03383	0.134008	11.1062	0	0.692401		100
	3	22.6777	37.4004	9.48224	1.75699	0.0438024	10.266	0	0.693343		82.3204		27.5481	45.4327	11.5187	2.13433	0.0532097	12.4707	0	0.84225		100
	4	21.7152	36.5645	8.49266	1.79417	0.152614	10.2887	0.0098875	0.642177		79.6599		27.2599	45.9008	10.6612	2.25229	0.191582	12.9157	0.0124121	0.806149		100
Soil and Particle number	Analysis	Al2O3	SiO2	Fe203	MgO	CaO	K2O	Na2O	TiO2		Sum		Al2O3	SiO2	Fe203	MgO	CaO	K2O	Na2O	TiO2		Sum
BF10/Particle #4	1	27.6712	42.8267	7.61239	1.64804	0.0165189	9.29807	0.121424	0.620244		89.8146		30.8093	47.6834	8.47567	1.83493	0.0183922	10.3525	0.135194	0.690582		100
	2	21.8584	35.7549	7.56365	1.52691	0.17863	11.0282	0.0361229	0.445497		78.3923		27.8834	45.6102	9.64846	1.94778	0.227867	14.0679	0.0460796	0.568292		100
	3	25.064	41.9695	8.07966	1.55211	0	10.5819	0.00304795	0.773417		88.0236		28.4742	47.6798	9.17896	1.76329	0	12.0216	0.00346265	0.878647		100
	4	25.1814	40.8718	7.66585	1.3728	0	10.2905	0.0584491	0.858696		86.2996		29.1791	47.3604	8.88284	1.59073	0	11.9242	0.0677281	0.995017		100
Soil and Particle number	Analysis	Al2O3	SiO2	Fe203	MgO	CaO	K2O	Na2O	TiO2		Sum		Al2O3	SiO2	Fe203	MgO	CaO	K2O	Na2O	TiO2		Sum
BF10/Particle #5	1	31.9185	34.3065	5.53267	0.583151	0.028814	7.11371	0.0440332	1.10083		80.6282		39.5873	42.549	6.86194	0.723259	0.0357368	8.82286	0.0546126	1.36532		100
	2	28.5137	36.0521	5.45935	0.770599	0	8.53971	0.0406155	0.930227		80.3063		35.5062	44.8932	6.79815	0.959574	0	10.6339	0.0505757	1.15835		100
	3	33.1977	36.7633	4.90404	0.640458	0.0489507	7.59404	0.0755694	0.801614		84.0257		39.509	43.7525	5.83635	0.762216	0.0582568	9.03776	0.089936	0.95401		100
Soil and Particle number	Analysis	Al2O3	SiO2	Fe203	MgO	CaO	K2O	Na2O	TiO2		Sum		Al2O3	SiO2	Fe203	MgO	CaO	K2O	Na2O	TiO2		Sum
BF10/Particle #6	1	30.5326	40.9207	3.17517	0.598381	0.0745996	8.91924	0.265436	0.24229		84.7284		36.0358	48.2963	3.74747	0.706235	0.0880455	10.5269	0.313278	0.285961		100
	2	27.5396	40.2667	2.78632	0.685182	0.0553866	8.89449	0.210703	0.2034		80.6418		34.1505	49.9328	3.45518	0.849661	0.0686821	11.0296	0.261282	0.252226		100

## Sheet: XLSTAT_20211027_140902_1_HID
1		0	0	1		0.5	0.866025	1		0	0
2		0.2	0	2		0.6	0.69282	2		0.1	0.173205
3		0.4	0	3		0.7	0.519615	3		0.2	0.34641
4		0.6	0	4		0.8	0.34641	4		0.3	0.519615
5		0.8	0	5		0.9	0.173205	5		0.4	0.69282
6		1	0	6		1	0	6		0.5	0.866025

## Sheet: XLSTAT_20211017_154507_1_HID
1		0	0	1		0.5	0.866025	1		0	0
2		0.2	0	2		0.6	0.69282	2		0.1	0.173205
3		0.4	0	3		0.7	0.519615	3		0.2	0.34641
4		0.6	0	4		0.8	0.34641	4		0.3	0.519615
5		0.8	0	5		0.9	0.173205	5		0.4	0.69282
6		1	0	6		1	0	6		0.5	0.866025

## Sheet: XLSTAT_20211028_121722_1_HID
1		0	0	1		0.5	0.866025	1		0	0
2		0.2	0	2		0.6	0.69282	2		0.1	0.173205
3		0.4	0	3		0.7	0.519615	3		0.2	0.34641
4		0.6	0	4		0.8	0.34641	4		0.3	0.519615
5		0.8	0	5		0.9	0.173205	5		0.4	0.69282
6		1	0	6		1	0	6		0.5	0.866025

## Sheet: XLSTAT_20211017_173532_1_HID
1		0	0	1		0.5	0.866025	1		0	0
2		0.2	0	2		0.6	0.69282	2		0.1	0.173205
3		0.4	0	3		0.7	0.519615	3		0.2	0.34641
4		0.6	0	4		0.8	0.34641	4		0.3	0.519615
5		0.8	0	5		0.9	0.173205	5		0.4	0.69282
6		1	0	6		1	0	6		0.5	0.866025

## Sheet: XLSTAT_20211028_152007_1_HID
1		0	0	1		0.5	0.866025	1		0	0
2		0.2	0	2		0.6	0.69282	2		0.1	0.173205
3		0.4	0	3		0.7	0.519615	3		0.2	0.34641
4		0.6	0	4		0.8	0.34641	4		0.3	0.519615
5		0.8	0	5		0.9	0.173205	5		0.4	0.69282
6		1	0	6		1	0	6		0.5	0.866025

## Sheet: XLSTAT_20211028_133152_1_HID
1		0	0	1		0.5	0.866025	1		0	0
2		0.2	0	2		0.6	0.69282	2		0.1	0.173205
3		0.4	0	3		0.7	0.519615	3		0.2	0.34641
4		0.6	0	4		0.8	0.34641	4		0.3	0.519615
5		0.8	0	5		0.9	0.173205	5		0.4	0.69282
6		1	0	6		1	0	6		0.5	0.866025
